# Supplementary material for: A positive feedback between PDIA3P1 and OCT4 promotes the cancer stem cell properties of esophageal squamous cell carcinoma
Source: Cell Commun Signal. 2024 Jan 22;22:60. doi: 10.1186/s12964-024-01475-3 (PMC10801955; doi:10.1186/s12964-024-01475-3)
Supplement: Supplementary file 7 — Additional file 7. [file 12964_2024_1475_MOESM7_ESM.zip]

Archive with 293 entries (212 files):
- Additional file 2/Figure 1N/
- Additional file 2/Figure 2I/
- Additional file 2/Figure 2J/
- Additional file 2/Figure 2M/
- Additional file 2/Figure 2N/
- Additional file 2/Figure 2O/
- Additional file 2/Figure 3C/
- Additional file 2/Figure 3D/
- Additional file 2/Figure 3E/
- Additional file 2/Figure 3F/
- Additional file 2/Figure 3G/
- Additional file 2/Figure 3H/
- Additional file 2/Figure 3I/
- Additional file 2/Figure 3J/
- Additional file 2/Figure 4F/
- Additional file 2/Figure 4H/
- Additional file 2/Figure 4M/
- Additional file 2/Figure 4O/
- Additional file 2/Figure 5B/
- Additional file 2/Figure 5C/
- Additional file 2/Figure 5D/
- Additional file 2/Figure 5E/
- Additional file 2/Figure 5F/
- Additional file 2/Figure 5G/
- Additional file 2/Figure 5H/
- Additional file 2/Figure 5I/
- Additional file 2/Figure 5J/
- Additional file 2/Figure 5K/
- Additional file 2/Figure 5L/
- Additional file 2/Figure 5P/
- Additional file 2/Figure 6M/
- Additional file 2/Figure 1N/Eca-109/
- Additional file 2/Figure 1N/TE-1/
- Additional file 2/Figure 2I/Eca-109/
- Additional file 2/Figure 2I/TE-1/
- Additional file 2/Figure 2J/KYSE-150/
- Additional file 2/Figure 2J/KYSE-30/
- Additional file 2/Figure 2O/Eca-109/
- Additional file 2/Figure 2O/KYSE-150/
- Additional file 2/Figure 3C/Eca-109/
- Additional file 2/Figure 3C/TE-1/
- Additional file 2/Figure 3D/KYSE-150/
- Additional file 2/Figure 3D/KYSE-30/
- Additional file 2/Figure 3E/Eca-109/
- Additional file 2/Figure 3E/TE-1/
- Additional file 2/Figure 3F/KYSE-150/
- Additional file 2/Figure 3F/KYSE-30/
- Additional file 2/Figure 3G/Eca-109/
- Additional file 2/Figure 3G/TE-1/
- Additional file 2/Figure 3H/KYSE-150/
- Additional file 2/Figure 3H/KYSE-30/
- Additional file 2/Figure 3I/Eca-109/
- Additional file 2/Figure 3I/TE-1/
- Additional file 2/Figure 3J/KYSE-150/
- Additional file 2/Figure 3J/KYSE-30/
- Additional file 2/Figure 4F/Eca-109/
- Additional file 2/Figure 4F/KYSE-150/
- Additional file 2/Figure 4O/KYSE-150/
- Additional file 2/Figure 4O/KYSE-30/
- Additional file 2/Figure 5B/KYSE-150/
- Additional file 2/Figure 5B/KYSE-30/
- Additional file 2/Figure 5C/KYSE-150/
- Additional file 2/Figure 5C/KYSE-30/
- Additional file 2/Figure 5D/KYSE-150/
- Additional file 2/Figure 5D/KYSE-30/
- Additional file 2/Figure 5E/KYSE-150/
- Additional file 2/Figure 5E/KYSE-30/
- Additional file 2/Figure 5F/Eca-109/
- Additional file 2/Figure 5F/KYSE-150/
- Additional file 2/Figure 5G/KYSE-150/
- Additional file 2/Figure 5G/KYSE-30/
- Additional file 2/Figure 5H/Eca-109/
- Additional file 2/Figure 5H/TE-1/
- Additional file 2/Figure 5I/KYSE-150/
- Additional file 2/Figure 5I/KYSE-30/
- Additional file 2/Figure 5J/KYSE-150/
- Additional file 2/Figure 5J/KYSE-30/
- Additional file 2/Figure 5K/KYSE-150/
- Additional file 2/Figure 5K/KYSE-30/
- Additional file 2/Figure 5L/KYSE-150/
- Additional file 2/Figure 5L/KYSE-30/
- Additional file 2/Figure 1N/Eca-109/E-cardherin.tif
- Additional file 2/Figure 1N/Eca-109/N-cadherin.tif
- Additional file 2/Figure 1N/Eca-109/snail.tif
- Additional file 2/Figure 1N/Eca-109/Vimentin.tif
- Additional file 2/Figure 1N/Eca-109/a┬-actin.tif
- Additional file 2/Figure 1N/TE-1/E-cadherin.tif
- Additional file 2/Figure 1N/TE-1/N-cadherin.tif
- Additional file 2/Figure 1N/TE-1/snail.tif
- Additional file 2/Figure 1N/TE-1/Vimentin.tif
- Additional file 2/Figure 1N/TE-1/a┬-actin.tif
- Additional file 2/Figure 2I/Eca-109/c-myc.tif
- Additional file 2/Figure 2I/Eca-109/klf4.tif
- Additional file 2/Figure 2I/Eca-109/nanog.tif
- Additional file 2/Figure 2I/Eca-109/oct4.tif
- Additional file 2/Figure 2I/Eca-109/sox2.tif
- Additional file 2/Figure 2I/Eca-109/a┬-actin.tif
- Additional file 2/Figure 2I/TE-1/actin te-1.tif
- Additional file 2/Figure 2I/TE-1/c-myc.tif
- Additional file 2/Figure 2I/TE-1/klf4.tif
- Additional file 2/Figure 2I/TE-1/nanog-TE-1.tif
- Additional file 2/Figure 2I/TE-1/oct4.tif
- Additional file 2/Figure 2I/TE-1/sox2.tif
- Additional file 2/Figure 2J/KYSE-150/c-myc.tif
- Additional file 2/Figure 2J/KYSE-150/klf4.tif
- Additional file 2/Figure 2J/KYSE-150/nanog.tif
- Additional file 2/Figure 2J/KYSE-150/oct4.tif
- Additional file 2/Figure 2J/KYSE-150/SOX2.tif
- Additional file 2/Figure 2J/KYSE-150/a┬-actin.tif
- Additional file 2/Figure 2J/KYSE-30/c-myc.tif
- Additional file 2/Figure 2J/KYSE-30/klf4.tif
- Additional file 2/Figure 2J/KYSE-30/nanog.tif
- Additional file 2/Figure 2J/KYSE-30/oct4.tif
- Additional file 2/Figure 2J/KYSE-30/sox2.tif
- Additional file 2/Figure 2J/KYSE-30/a┬-actin.tif
- Additional file 2/Figure 2M/oct4.tif
- Additional file 2/Figure 2M/a┬-actin.tif
- Additional file 2/Figure 2N/oct4.tif
- Additional file 2/Figure 2N/a┬-actin.tif
- Additional file 2/Figure 2O/Eca-109/oct4.tif
- Additional file 2/Figure 2O/Eca-109/a┬-actin.tif
- Additional file 2/Figure 2O/KYSE-150/oct4.tif
- Additional file 2/Figure 2O/KYSE-150/a┬-actin.tif
- Additional file 2/Figure 3C/Eca-109/nc oct4.tif
- Additional file 2/Figure 3C/Eca-109/nc a┬-actin.tif
- Additional file 2/Figure 3C/Eca-109/siPDIA3P1 oct4.tif
- Additional file 2/Figure 3C/Eca-109/siPDIA3P1 a┬-actin.tif
- Additional file 2/Figure 3C/TE-1/nc oct4.tif
- Additional file 2/Figure 3C/TE-1/nc a┬-actin.tif
- Additional file 2/Figure 3C/TE-1/siPDIA3P1 oct4.tif
- Additional file 2/Figure 3C/TE-1/siPDIA3P1 a┬-actin.tif
- Additional file 2/Figure 3D/KYSE-150/oePDIA3P1 oct4.tif
- Additional file 2/Figure 3D/KYSE-150/oePDIA3P1 a┬-actin.tif
- Additional file 2/Figure 3D/KYSE-150/pc oct4.tif
- Additional file 2/Figure 3D/KYSE-150/pc a┬-actin.tif
- Additional file 2/Figure 3D/KYSE-30/oePDIA3P1 oct4.tif
- Additional file 2/Figure 3D/KYSE-30/oePDIA3P1 a┬-actin.tif
- Additional file 2/Figure 3D/KYSE-30/pc oct4.tif
- Additional file 2/Figure 3D/KYSE-30/pc a┬-actin.tif
- Additional file 2/Figure 3E/Eca-109/oct4.tif
- Additional file 2/Figure 3E/Eca-109/a┬-actin.tif
- Additional file 2/Figure 3E/TE-1/oct4.tif
- Additional file 2/Figure 3E/TE-1/a┬-actin.tif
- Additional file 2/Figure 3F/KYSE-150/oct4.tif
- Additional file 2/Figure 3F/KYSE-150/a┬-actin.tif
- Additional file 2/Figure 3F/KYSE-30/oct4.tif
- Additional file 2/Figure 3F/KYSE-30/a┬-actin.tif
- Additional file 2/Figure 3G/Eca-109/oct4.tif
- Additional file 2/Figure 3G/Eca-109/a┬-actin.tif
- Additional file 2/Figure 3G/TE-1/oct4.tif
- Additional file 2/Figure 3G/TE-1/a┬-actin.tif
- Additional file 2/Figure 3H/KYSE-150/oct4.tif
- Additional file 2/Figure 3H/KYSE-150/a┬-actin.tif
- Additional file 2/Figure 3H/KYSE-30/oct4.tif
- Additional file 2/Figure 3H/KYSE-30/a┬-actin.tif
- Additional file 2/Figure 3I/Eca-109/IgG oct4.tif
- Additional file 2/Figure 3I/Eca-109/IgG ubiquitin.tif
- Additional file 2/Figure 3I/Eca-109/input oct4.tif
- Additional file 2/Figure 3I/Eca-109/input ubiquitin.tif
- Additional file 2/Figure 3I/Eca-109/ip oct4.tif
- Additional file 2/Figure 3I/Eca-109/ip ubiquitin.tif
- Additional file 2/Figure 3I/TE-1/IgG oct4.tif
- Additional file 2/Figure 3I/TE-1/IgG ubiquitin.tif
- Additional file 2/Figure 3I/TE-1/input oct4.tif
- Additional file 2/Figure 3I/TE-1/input ubiquitin.tif
- Additional file 2/Figure 3I/TE-1/ip oct4.tif
- Additional file 2/Figure 3I/TE-1/ip ubiquitin.tif
- Additional file 2/Figure 3J/KYSE-150/IgG oct4.tif
- Additional file 2/Figure 3J/KYSE-150/IgG ubiquitin.tif
- Additional file 2/Figure 3J/KYSE-150/input oct4.tif
- Additional file 2/Figure 3J/KYSE-150/input ubiquitin.tif
- Additional file 2/Figure 3J/KYSE-150/ip oct4.tif
- Additional file 2/Figure 3J/KYSE-150/ip ubiquitin.tif
- Additional file 2/Figure 3J/KYSE-30/IgG oct4.tif
- Additional file 2/Figure 3J/KYSE-30/IgG ubiquitin.tif
- Additional file 2/Figure 3J/KYSE-30/input oct4.tif
- Additional file 2/Figure 3J/KYSE-30/input ubiquitin.tif
- Additional file 2/Figure 3J/KYSE-30/ip oct4.tif
- Additional file 2/Figure 3J/KYSE-30/ip ubiquitin.tif
- Additional file 2/Figure 4F/Eca-109/oct4.tif
- Additional file 2/Figure 4F/Eca-109/a┬-actin.tif
- Additional file 2/Figure 4F/KYSE-150/oct4.tif
- Additional file 2/Figure 4F/KYSE-150/a┬-actin.tif
- Additional file 2/Figure 4H/Eca-109 oct4.tif
- Additional file 2/Figure 4H/KYSE-150 oct4.tif
- Additional file 2/Figure 4M/Eca-109 oct4.tif
- Additional file 2/Figure 4M/GelGreen.tif
- Additional file 2/Figure 4M/KYSE-150 oct4.tif
- Additional file 2/Figure 4O/KYSE-150/oct4.tif
- Additional file 2/Figure 4O/KYSE-150/a┬-actin.tif
- Additional file 2/Figure 4O/KYSE-30/oct4.tif
- Additional file 2/Figure 4O/KYSE-30/a┬-actin.tif
- Additional file 2/Figure 5B/KYSE-150/ITCH.tif
- Additional file 2/Figure 5B/KYSE-150/oct4.tif
- Additional file 2/Figure 5B/KYSE-150/a┬-actin.tif
- Additional file 2/Figure 5B/KYSE-30/ITCH.tif
- Additional file 2/Figure 5B/KYSE-30/oct4.tif
- Additional file 2/Figure 5B/KYSE-30/a┬-actin.tif
- Additional file 2/Figure 5C/KYSE-150/OCT4.tif
- Additional file 2/Figure 5C/KYSE-150/WWP2.tif
- Additional file 2/Figure 5C/KYSE-150/a┬-actin.tif
- Additional file 2/Figure 5C/KYSE-30/OCT4.tif
- Additional file 2/Figure 5C/KYSE-30/WWP2.tif
- Additional file 2/Figure 5C/KYSE-30/a┬-actin.tif
- Additional file 2/Figure 5D/KYSE-150/ITCH.tif
- Additional file 2/Figure 5D/KYSE-150/OCT4.tif
- Additional file 2/Figure 5D/KYSE-150/a┬-actin.tif
- Additional file 2/Figure 5D/KYSE-30/ITCH.tif
- Additional file 2/Figure 5D/KYSE-30/OCT4.tif
- Additional file 2/Figure 5D/KYSE-30/a┬-actin.tif
- Additional file 2/Figure 5E/KYSE-150/OCT4.tif
- Additional file 2/Figure 5E/KYSE-150/WWP2.tif
- Additional file 2/Figure 5E/KYSE-150/a┬-actin.tif
- Additional file 2/Figure 5E/KYSE-30/OCT4.tif
- Additional file 2/Figure 5E/KYSE-30/WWP2.tif
- Additional file 2/Figure 5E/KYSE-30/a┬-actin.tif
- Additional file 2/Figure 5F/Eca-109/oct4.tif
- Additional file 2/Figure 5F/Eca-109/wwp2.tif
- Additional file 2/Figure 5F/KYSE-150/OCT4.tif
- Additional file 2/Figure 5F/KYSE-150/WWP2.tif
- Additional file 2/Figure 5G/KYSE-150/IgG oct4.tif
- Additional file 2/Figure 5G/KYSE-150/IgG ubiquitin.tif
- Additional file 2/Figure 5G/KYSE-150/input oct4.tif
- Additional file 2/Figure 5G/KYSE-150/input ubiquitin.tif
- Additional file 2/Figure 5G/KYSE-150/ip oct4.tif
- Additional file 2/Figure 5G/KYSE-150/ip ubiquitin.tif
- Additional file 2/Figure 5G/KYSE-30/IgG oct4.tif
- Additional file 2/Figure 5G/KYSE-30/IgG ubiquitin.tif
- Additional file 2/Figure 5G/KYSE-30/input oct4.tif
- Additional file 2/Figure 5G/KYSE-30/input ubiquitin.tif
- Additional file 2/Figure 5G/KYSE-30/ip oct4.tif
- Additional file 2/Figure 5G/KYSE-30/ip ubiquitin.tif
- Additional file 2/Figure 5H/Eca-109/IgG oct4.tif
- Additional file 2/Figure 5H/Eca-109/IgG wwp2.tif
- Additional file 2/Figure 5H/Eca-109/input oct4.tif
- Additional file 2/Figure 5H/Eca-109/input wwp2.tif
- Additional file 2/Figure 5H/Eca-109/ip  oct4.tif
- Additional file 2/Figure 5H/Eca-109/ip wwp2.tif
- Additional file 2/Figure 5H/TE-1/IgG oct4.tif
- Additional file 2/Figure 5H/TE-1/IgG wwp2.tif
- Additional file 2/Figure 5H/TE-1/input oct4.tif
- Additional file 2/Figure 5H/TE-1/input wwp2.tif
- Additional file 2/Figure 5H/TE-1/ip OCT4.tif
- Additional file 2/Figure 5H/TE-1/ip wwp2.tif
- Additional file 2/Figure 5I/KYSE-150/IgG oct4.tif
- Additional file 2/Figure 5I/KYSE-150/IgG wwp2.tif
- Additional file 2/Figure 5I/KYSE-150/input oct4.tif
- Additional file 2/Figure 5I/KYSE-150/input wwp2.tif
- Additional file 2/Figure 5I/KYSE-150/ip oct4.tif
- Additional file 2/Figure 5I/KYSE-150/ip wwp2.tif
- Additional file 2/Figure 5I/KYSE-30/IgG oct4.tif
- Additional file 2/Figure 5I/KYSE-30/IgG wwp2.tif
- Additional file 2/Figure 5I/KYSE-30/input oct4.tif
- Additional file 2/Figure 5I/KYSE-30/input wwp2.tif
- Additional file 2/Figure 5I/KYSE-30/ip oct4.tif
- Additional file 2/Figure 5I/KYSE-30/ip wwp2.tif
- Additional file 2/Figure 5J/KYSE-150/IgG oct4.tif
- Additional file 2/Figure 5J/KYSE-150/IgG ubiquitin.tif
- Additional file 2/Figure 5J/KYSE-150/input oct4.tif
- Additional file 2/Figure 5J/KYSE-150/input ubiquitin.tif
- Additional file 2/Figure 5J/KYSE-150/ip oct4.tif
- Additional file 2/Figure 5J/KYSE-150/ip ubiquitin.tif
- Additional file 2/Figure 5J/KYSE-30/IgG oct4.tif
- Additional file 2/Figure 5J/KYSE-30/IgG ubiquitin.tif
- Additional file 2/Figure 5J/KYSE-30/input oct4.tif
- Additional file 2/Figure 5J/KYSE-30/input ubiquitin.tif
- Additional file 2/Figure 5J/KYSE-30/ip oct4.tif
- Additional file 2/Figure 5J/KYSE-30/ip ubiquitin.tif
- Additional file 2/Figure 5K/KYSE-150/IgG oct4.tif
- Additional file 2/Figure 5K/KYSE-150/IgG wwp2.tif
- Additional file 2/Figure 5K/KYSE-150/input oct4.tif
- Additional file 2/Figure 5K/KYSE-150/input wwp2.tif
- Additional file 2/Figure 5K/KYSE-150/ip oct4.tif
- Additional file 2/Figure 5K/KYSE-150/ip wwp2.tif
- Additional file 2/Figure 5K/KYSE-30/IgG oct4.tif
- Additional file 2/Figure 5K/KYSE-30/IgG wwp2.tif
- Additional file 2/Figure 5K/KYSE-30/input oct4.tif
- Additional file 2/Figure 5K/KYSE-30/input wwp2.tif
- Additional file 2/Figure 5K/KYSE-30/ip oct4.tif
- Additional file 2/Figure 5K/KYSE-30/ip wwp2.tif
- Additional file 2/Figure 5L/KYSE-150/OCT4.tif
- Additional file 2/Figure 5L/KYSE-150/a┬-actin.tif
- Additional file 2/Figure 5L/KYSE-30/OCT4.tif
- Additional file 2/Figure 5L/KYSE-30/a┬-actin.tif
- Additional file 2/Figure 5P/E-cadherin.tif
- Additional file 2/Figure 5P/N-cadherin.tif
- Additional file 2/Figure 5P/oct4.tif
- Additional file 2/Figure 5P/snail.tif
- Additional file 2/Figure 5P/Vimentin.tif
- Additional file 2/Figure 5P/wwp2.tif
- Additional file 2/Figure 5P/a┬-actin.tif
- Additional file 2/Figure 6M/set3.tif
- Additional file 2/Figure 6M/ste1 and set2.tif
